# Supplementary material for: ABA and Ethylene Mediates Tomato Root Development Modulation During Endophytic Fungal Interaction
Source: J Fungi (Basel). 2025 Sep 30;11(10):707. doi: 10.3390/jof11100707 (PMC12565129; doi:10.3390/jof11100707)
Supplement: Supplementary file 1 [file jof-11-00707-s001.zip]

Archive with 2 entries (2 files):
- jof-3850774-supplementary.pdf
- TABLE S1.pdf
